# Supplementary material for: Repeated Autologous Fat Grafting Significantly Increases Mastectomy Flap Thickness in Pre-Pectoral Multi-Stage Composite Expander-to-Implant Breast Reconstruction: Exploring the Concept of a Reverse Expansion
Source: J Clin Med. 2025 Jan 8;14(2):337. doi: 10.3390/jcm14020337 (PMC11766409; doi:10.3390/jcm14020337)
Supplement: Supplementary file 1 [file jcm-14-00337-s001.zip]

Archive with 1 entries (1 files):
- jcm-3295208-supplementary.pptx
